# Supplementary material for: Synthesis of Dense 1,2,3-Triazole Oligomers Consisting Preferentially of 1,5-Disubstituted Units via Ruthenium(II)-Catalyzed Azide–Alkyne Cycloaddition
Source: Polymers (Basel). 2023 May 5;15(9):2199. doi: 10.3390/polym15092199 (PMC10180885; doi:10.3390/polym15092199)
Supplement: Supplementary file 1 [file polymers-15-02199-s001.zip]

Archive with 1 entries (1 files):
- polymers-2347624-supplementary.pdf
